# Supplementary material for: Maternal Pre-Pregnancy BMI, Offspring Adiposity in Late Childhood, and Age of Weaning: A Causal Mediation Analysis
Source: Nutrients. 2023 Jun 29;15(13):2970. doi: 10.3390/nu15132970 (PMC10343873; doi:10.3390/nu15132970)
Supplement: Supplementary file 1 [file nutrients-15-02970-s001.zip]

Archive with 1 entries (1 files):
- nutrients-2468270-supplementary.pdf
